# Supplementary material for: Cytokine concentrations in people with eating disorders: A comprehensive updated systematic review and meta-analysis
Source: Commun Med (Lond). 2025 Oct 1;5:408. doi: 10.1038/s43856-025-01122-z (PMC12488998; doi:10.1038/s43856-025-01122-z)
Supplement: Supplementary file 4 — Supplemental Data 1 [file 43856_2025_1122_MOESM4_ESM.xlsx]

## Sheet: Sheet1
	Selection (S)			Comparability (C)			Outcome (O)		Subtotal Assessment
	Representativeness of the sample	Sample size	Ascertainment of the exposure	Most important confound controlled for	Additional important confound controlled for 1	Additional important confound controlled for 2	Measurement of outcome	Statistical test	Sa	Cb	Oc	Conclusion
Agnello et al. 2012	*			*	*	*	*	*	Poor	Good	Good	Fair
Ahren-Moonga et al. 2011	*			*	*	*	*	*	Poor	Good	Good	Fair
Allende et al. 1998			**	*	*	*	*	*	Fair	Good	Good	Good
Amerio et al. 2023				*	*	*	**	*	Poor	Good	Good	Fair
Brambilla et al. 1998			*	*	*	*	**	*	Poor	Good	Good	Fair
Brambilla et al. 2001			**	*	*	*	**	*	Fair	Good	Good	Good
Breithaupt et al. 2024	*		*	*	*	*	*	*	Fair	Good	Good	Good
Caldas et al. 2022	*		**	*	*	*	*	*	Good	Good	Good	Good
Campanile et al. 2024			**		*	*	**	*	Fair	Good	Good	Good
Caroleo et al. 2019	*		**			*	**	*	Good	Fair	Good	Good
Caso et al. 2020	*		*	*	*	*	*	*	Fair	Good	Good	Good
Caso et al. 2022			*	*	*	*	*	*	Poor	Good	Good	Fair
Corcos et al. 2001			*		*	*		*	Poor	Good	Fair	Poor
Dalton et al. 2018	*		**		*	*	*	*	Good	Good	Good	Good
Dalton et al. 2020	*		**		*	*	*	*	Good	Good	Good	Good
Diaz-Marsa et al. 2021	*		**		*	*	*	*	Good	Good	Good	Good
Diaz-Marsa et al. 2024	**		*				*	*	Good	Poor	Good	Fair
Di Paolo et al. 2024	*		*		*	*	*	*	Fair	Good	Good	Good
Dolezalova et al. 2007			*	*	*	*	**	*	Poor	Good	Good	Fair
Elegido et al. 2019	**	*	**	*	*		*	*	Good	Good	Good	Good
Gabriel et al. 2023	*		*				*	*	Fair	Poor	Good	Poor
Germain et al. 2016					*	*	**	*	Poor	Good	Good	Fair
Jiskra et al. 2000					*	*	*	*	Poor	Good	Good	Fair
Karczewska-Kupczewska et al. 2012		*			*	*	**	*	Poor	Good	Good	Fair
Karczewska-Kupczewska et al. 2013	*		*		*	*	**	*	Fair	Good	Good	Good
Käver et al. 2024	**		**	*	*	*	*	*	Good	Good	Good	Good
Keeler et al. 2021	**	*	**		*	*	*	*	Good	Good	Good	Good
Keeler et al. 2024	**		**	*	*	*	*	*	Good	Good	Good	Good
Krizova et al. 2002				*	*		*	*	Poor	Good	Good	Fair
Krizova et al. 2008				*	*		*	*	Poor	Good	Good	Fair
Misra et al. 2006				*	*		**	*	Poor	Good	Good	Fair
Monteleone et al. 1999			**		*	*	**	*	Fair	Good	Good	Good
Nagata et al. 2006			**	*	*	*	**	*	Fair	Good	Good	Good
Nakai et al. 1999	*			*	*	*	**	*	Poor	Good	Good	Fair
Nakai et al. 2000	*			*	*	*	**	*	Poor	Good	Good	Fair
Nilsson et al. 2020	**		**	*	*		*	*	Good	Good	Good	Good
Nogueira et al. 2010			*		*		*	*	Poor	Fair	Good	Poor
Ostrowska et al. 2015			*		*	*	**	*	Poor	Good	Good	Fair
Ostrowska et al. 2016			*	*	*		**	*	Poor	Good	Good	Fair
Pomeroy et al. 1994					*	*	*	*	Poor	Good	Good	Fair
Roczniak et al. 2020	*		*		*	*	**	*	Fair	Good	Good	Good
Roubalova et al. 2021	*		*		*	*	*	*	Fair	Good	Good	Good
Ruiz-Guerrero et al. 2022	**		**	*	*		*	*	Good	Good	Good	Good
Ruiz-Guerrero et al. 2023	*		**		*	*	*	*	Good	Good	Good	Good
Shimizu et al. 2005				*	*	*	*	*	Poor	Good	Good	Fair
Solis et al., 2002	*		**	*	*		*		Good	Good	Fair	Good
Tabasi et al. 2020			*	*	*	*	**	*	Poor	Good	Good	Fair
Terra et al. 2013			**		*	*	**	*	Fair	Good	Good	Good
Tyszkiewicz-Nwafor et al. 2022	*		**		*	*	**	*	Good	Good	Good	Good
Vaisman et al., 1996				*	*		*	*	Poor	Good	Good	Fair
Vaisman et al. 2004				*	*		**	*	Poor	Good	Good	Fair
Victor et al. 2015			*	*	*	*	**	*	Poor	Good	Good	Fair
Yasuhara et al. 2007	*			*	*		*	*	Poor	Good	Good	Fair
aDomain scored: 0-1 (Poor), 2 (Fair), 3+ (Good); bDomain scored: 0 (Poor), 1 (Fair), 2+ (Good); cDomain scored: 0 (Poor); 1 (Fair); 2+ (Good).
