# Supplementary material for: Cytokine concentrations in people with eating disorders: A comprehensive updated systematic review and meta-analysis
Source: Commun Med (Lond). 2025 Oct 1;5:408. doi: 10.1038/s43856-025-01122-z (PMC12488998; doi:10.1038/s43856-025-01122-z)
Supplement: Supplementary file 5 — Supplemental Data 2 [file 43856_2025_1122_MOESM5_ESM.xlsx]

## Sheet: Sheet1
Study/country	Year	Country	Study design	Sample	N	Mean ± SD / med (IQR) age (years)	Mean ± SD BMI (kg/m2)	Mean illness duration (years)	Diagnostic criteria	ED participants medication status	Parameters of interest	Measurement method	NOS score
Agnello et al.	2012	Italy	Cross-sectional	Female AN	39	26.0 ± 9.0	13.9 ± 2	NR	DSM-IV	NR	TNF-α	Serum - double-antibody ELISA	6 - Fair
				Female HC	25	26.0 ± 3.0	21.0 ± 2	–	–	–
Ahrén-Moonga et al.	2011	Sweden	Cross-sectional	Female ED	26	27.9±8.0	NR	NR	DSM-IV	n = 16 antidepressants and/or sedatives	IL-6, TNF-α	Serum - high-sensitivity immunoassay	6 – Fair
				Female AN	15	NR	NR	NR	DSM-IV
				Female BN	11	NR	NR	NR	DSM-IV
				Female HC	12	28.2±7.2	NR	–	–	–
Allende et al.	1998	Spain	Cross-sectional	Female AN BMI<17.5	21	16.9±2.9	15.8 ± 1.3	NR	DSM-IV	Medication-free	IFN-γ, IL-1β, IL-2, IL-5, IL-10, TNF-α	Serum - ELISA	7 - Good
				Female AN BMI>17.5	19	16.7±1.6	20.0 ± 1.9	NR	DSM-IV	Medication-free
				Female HC	14	15.7±1.2	20.6 ± 1.5	–	–	–
Amerio et al.	2023	Italy	Cross-sectional	Female AN	22	24.0±11.2	16.2±2.0	N=14 <1.5 years, N=9 > 5 years	DSM-5	Medication-free	IL-1β, IL-6, TNF-α, TGF-β	Serum - ELISA	6 – Fair
				Female HC	18	26.0±9.2	19.9±0.4	–	–	–
Brambilla et al.	1998	Italy	Cross-sectional & longitudinal	Female AN-R	9	25.0 ± 8.8	14.8 ± 1.8	6.7 ± 8.5	DSM-IV	Medication-free	IL-1β, IL-6, TNF-α	Plasma - immunoradiometric assays	7 - Fair
				Female AN-BP	17	23.3 ± 4.7	17.3 ± 1.8	6.2 ± 3.8	DSM-IV	Medication-free
				Female BN	24	23.6 ± 4.4	22.8 ± 2.5	4.2 ± 3.2	DSM-IV	Medication-free
				Female AN-R 3-mth FU	9	–	18.7 ± 2.1	–	–	9 treated with fluoxetine
				Female AN-BP 3-mth FU	17	–	NR	–	–	11 treated with fluoxetine, 6 with amineptine
				Female BN 3-mth FU	24	–	NR	–	–	10 treated with amineptine, 14 with fluvoxamine
				Female HC	26	24.1 ± 3.2	21.7 ± 1.2	–	–	–
Brambilla et al.	2001	Italy	Cross-sectional	Female AN-R	9	24.5 ± 6.4	13.4 ± 1.2	6.2 ± 4.7	DSM-IV	Medication-free	IL-1β, IL-6, TNF-α,	Plasma - radioimmunoassay	8 - Good
				Female AN-BP	5	19.2 ± 3.1	14.9 ± 2.3	2.6 ± 1.8	DSM-IV	Medication-free
				Female HC	13	26.1 ± 1.9	20.9 ± 1.7	–	–	–
Campanile et al.	2024	USA	Cross-sectional	Female AN-BP	5	19.0 ± 1.2	17.4±0.3	NR	DSM-5	7% SSRIs across whole clinical group, 43% oral contraceptive	IL-6	Plasma – high-sensitivity ELISA	7 - Good
				Female OSFED	35	20.5 ± 3.0	23.1 ± 2.2	NR	DSM-5
				Female BN	32	19.4±1.3	22.8±3.1	NR	DSM-5
				Female HC	35	20.5±3.0	23.1±2.2	–	–	–
Caroleo et al.	2019	Italy	Cross-sectional	AN-R	14	25.1±11.6	16.6±1.1	NR	DSM-5	Medication-free	EGF, IFN-γ, IL-1α, IL-1β, IL-2, IL-4, IL-6, IL-8, IL-10, MCP-1, TNF-α	Serum – multiplex chemiluminescent immunoassay	7 - Good
				HC	21	31.8±12.3	21.3±2.7	–	–	–
Caso et al.	2020	Spain	Cross-sectional	Female AN	27	14.9±0.3	17.3±1.5	1.2	DSM-5	Medication-free	IL-1β, TNF-α	Plasma - EIA	7 - Good
				Female HC	22	15.6±0.3	20.0±1.7	–	–	–
Corcos et al.	2001	France	Cross-sectional	Female AN	29	20.1 ± 10.2	NR	NR	DSM-IV	NR	IFN-γ, IL-1, IL-2, IL-4, IL-6, IL-10, TGF-β, TNF-α	Serum - ELISA sandwich-type	5 - Poor
				Female HC	20	23.7 ± 12.1	NR	–	–	–
Dalton et al.	2018	UK	Cross-sectional	Female AN	27	31.5 ± 11.4	15.3 ± 2.3	11.6±11.5	DSM-IV	NR	Eotaxin, Eotaxin-3, GM-CSF, IFN-γ, IL-1α, IL-1β, IL-2, IL-4, IL-5, IL-6, IL-7, IL-8, IL-10, IL-12/23p40, IL-12p70, IL-13, IL-15, IL-16, IL-17A, IP-10, MCP-1, MCP-4, MIP-1α, MIP-1B, TARC, TNF-α, TNF-β	Serum – multiplex ELISA	7 - Good
				Female HC	13	25.5 ± 4.5	20.9 ± 1.7	–	–	–
Dalton et al.	2020	UK	Longitudinal	Female AN baseline	23	32.6±11.8	15.5±2.3	11.7±12.2	DSM-IV	NR	Eotaxin, Eotaxin-3, GM-CSF, IFN-γ, IL-1α, IL-1β, IL-2, IL-4, IL-5, IL-6, IL-7, IL-8, IL-10, IL-12/23p40, IL-12p70, IL-13, IL-15, IL-16, IL-17A, IP-10, MCP-1, MCP-4, MIP-1α, MIP-1B, TARC, TNF-α, TNF-β	Serum – multiplex ELISA	7 - Good
				Female AN 12 week FU	19	NR	15.7±2.7	–	–	NR
				Female AN 24 week FU*	18	NR	16.8±2.6	–	–	NR
Dolezalova et al.	2007	Czech Republic	Cross-sectional	Female AN	12	NR	16.4 ± 1.4	NR	DSM-IV	Medication-free	IL-6	Serum - human serum adipokine LINCOplex kit	7 - Fair
				Female HC	18	NR	23.0 ± 2.8	–	–	–
Elegido et al.	2019	Spain	Cross-sectional	Female AN-R	33	14.6±1.4	15.4±1.4	1.0±0.8	DSM-IV	20 (60%)	IL-6, TNF-α, IL-1β, IL-2	Serum – multiplex immunobead assay	9 - Good
										7 (88%)
				Female AN-BP	8	15.3±1.3	16.3±0.8	1.2±0.8	DSM-IV	on psychiatric medication
				Female HC	41	14.6±1.3	21.4±2.0	–	–	–
Gabriel et al.	2023	France	Cross-sectional	AN	20	25.2±3.8	14.9±0.8	5.6±8.9	DSM-IV-TR	NR	IL-1β, IL-4, IL-6, IL-10, IL-17A, IL-17F, IL-21, IL-22, IL-23, IL-25, IL-31, IL-33, IFN-γ, TNF-α, IL-9	Serum - immunoassay	4 – Poor
				HC	11	22.1±1.3	21.5±0.2	–	–	–
Jiskra et al.	2000	Czech Republic	Cross-sectional	Female AN-R	16	NR	15.0 ± 2.3	NR	DSM-IV	NR	TNF-α	Serum - ELISA	4 – Fair
				Female HC	16	NR	22.2 ± 2.5	–	–	–
Karczewska-Kupczewska et al.	2012	Poland	Cross-sectional	Female AN-R	20	22.3 ± 4.6	15.7 ± 1.5	1.4 ± 1.0	DSM-IV	Medication-free	TNF-α	Serum - immunoassay	6 – Fair
				Female HC	28	25.3 ± 4.9	21.3 ± 1.9	–	–	–
Karczewska-Kupczewska et al.	2013	Poland	Cross-sectional	Female AN-R	19	22.0 ± 4.8	15.9 ± 1.2	NR	DSM-IV	Medication-free	IL-6	Serum - immunoenzymatic method	7 - Good
				Female HC	27	23.5 ± 3.6	22.0 ± 1.9	–	–	–
Käver et al.	2024	Germany	Cross-sectional & longitudinal	Female AN admission	63	16.1±1.8	16.0±2.1	1.5±1.3	DSM-5	n=3 on SSRIs, n=9 on neuroleptics	IL-1β, IL-6, TNF-α, IL-15	Serum - high-sensitivity sandwich enzyme immunoassay	9 - Good
				Female AN discharge (4.5 months)*	50	16.3±1.8	18.9±0.9	–	DSM-5	n=25 on SSRIs, n=11 on neuroleptics
				Female AN 1-year FU	45	16.9±1.8	19.0±1.4	–	DSM-5	n=18 on SSRIs, n=8 on neuroleptics
				Female HC	41	16.3±1.1	20.7±2.3	–	–	–
Keeler et al.	2021	UK	Cross-sectional	Female AN	56	26.6±8.1	16.0±1.2	7.1±8.0	DSM-5	n=26 on anti-depressants, n=6 on anti-psychotics	Eotaxin, Eotaxin-3, GM-CSF, IFN-γ, IL-1α, IL-1β, IL-2, IL-4, IL-5, IL-6, IL-7, IL-8, IL-8 (HA), IL-10, IL-12/IL-23p40, IL-12p70, IL-13, IL-15, IL-16, IL-17α, IL-21, IL-22, IL-23, IL-27, IL-31, IP-10, MCP-1, MCP-4, MDC, MIP-1α, MIP-1β, MIP- 3α, TARC, TNF-α, TNF-β	Serum - ELISA	9 - Good
				Female recAN	24	26.6±6.1	20.8±2.0	6.3±6.1	DSM-5	n=6 on anti-depressants, n=2 on anti-psychotics
				Female HC	51	23.5±3.9	21.3±1.8	–	–	–
Keeler et al.	2024	Germany	Cross-sectional & longitudinal	Female AN	82	16.8±3.2	15.0±1.2	NR	DSM-5	n=3 on antidepressants	IL-6, TNF-α	Serum – high-sensitivity ELISA	9 - Good
				Female AN admission	58	16.4±2.3	15.1±1.1	NR	DSM-5	–
				Female AN partially weight-restored (88 days)	58	16.7±2.3	19.2±1.0	NR	DSM-5	n=4 on antidepressants
				Female HC	82	17.0±3.2	20.7±2.0	–	–	–
Křížová et al.	2002	Czech Republic	Cross-sectional & longitudinal	Female AN-R	15	NR	14.1 ± 1.6	NR	DSM-IV	NR	TNF- α	Serum - ELISA	4 - Fair
				Female AN-R 6-wk FU	15	NR	15.4 ± 1.8	NR	–	NR
				Female HC	15	NR	22.5 ± 2.5	–	–	–
Křížová et al.	2008	Czech Republic	Cross-sectional	Female AN	28	NR	15.7 ± 1.9	NR	DSM-IV	NR	TNF-α	Serum - ELISA	4 - Fair
				Female HC	38	NR	22.3 ± 2.5	–	–	–
Misra et al.	2006	USA	Cross-sectional & longitudinal	Female AN-R	23	16.2 ± 1.6	16.7 ± 1.2	0.7 ± 0.9	DSM-IV	NR	IL-6	Serum - high-sensitivity sandwich enzyme immunoassay	5 - Fair
				Female AN-R 1-yr FU	23	NR	10% increase	–	–	NR
				Female HC	20	15.4 ± 1.8	21.9 ± 3.6	–	–	–
Nagata et al.	2006	Japan	Cross-sectional	Female BN	20	23.1 ± 3.9	19.7 ± 2.6	NR	DSM-IV	Medication-free	IL-6	Plasma - ELISA	8 - Good
				Female HC	14	24.9 ± 3.5	19.8 ± 0.8	–	–	–
Nakai et al.	1999	Japan	Cross-sectional & longitudinal	Female AN	20	22.1 ± 4.5	13.7 ± 1.8	3.8 ± 3.6	DSM-IV	Medication-free	TNF-α	Plasma - EIA	7 - Fair
				Female AN 7.4-mth FU	8	–	18.7 ± 0.5	–	–	Medication-free
				Female HC	20	20.2 ± 1.3	19.9 ± 0.9	–	–	–
Nakai et al.	2000	Japan	Cross-sectional	Female BN	20	NR	NR	NR	DSM-IV	Medication-free	TNF-α	Plasma - EIA	7 - Fair
				Female HC	20	NR	NR	–	–	–
Nilsson et al.	2020	Sweden	Cross-sectional	Female AN	113	27.7 (24-31)	15.8 (15-17)	10.8 (6-15)	DSM-5	NR	CCL3, CCL4, CCL11, CCL20, IL-6, IL-7, IL-8, IL-10, IL-12B, IL-17C, IL-18, LAP TGF-ß, MCP-1, MCP-2, MCP-3, MCP-4, TGF-α, TNF-ß	Plasma – immuno-PCR assay	8 - Good
				Female recAN	113	27.7 (24-31)	23.4 (20-24.5)	NR	DSM-5	NR
				Female HC	114	27.8 (24-31)	24.3 (22-26)	–	–	–
Nogueira et al.	2010	France	Cross-sectional	Female AN-R	15	21.1 ± 4.8	13.3 ± 1.3	NR	DSM-IV	n = 10 antidepressants, neuroleptics and/or anxiolytics	IL-1β, TNF-α	Plasma - ELISA	4 - Poor
				Female AN-BP	9	25.4 ± 6.9	13.8±0.9	NR	DSM-IV
				Female HC	14	24.0 ± 2.1	20.4±1.8	–	–	–
Ostrowska et al.	2015	Poland	Cross-sectional	Female AN	59	15.3 ± 1.6	15.3 ± 1.8	NR	DSM-IV	NR	IL-1β, IL-6, TNF-α	Serum - high-sensitivity human ELISA	6 - Fair
				Female HC	17	15.7 ± 1.7	20.4 ± 2.2	–	–	–
Ostrowska et al.	2016	Poland	Cross-sectional	Female AN-R	60	15.3 ± 1.6	15.3 ± 1.8	1.0 ± NR	DSM-IV	No medication known to affect nutritional or bone status.	TGF-β	Serum - ELISA	6 - Fair
						15.7 ± 1.7	20.4 ± 2.2
				Female HC	20			–	–	–
Pomeroy et al.	1994	USA	Cross-sectional & longitudinal	Female AN	16	23.3 ± 2.0	NR	NR	DSM-III	Medication-free	IL-6, TGF-β, TNF-α	Serum - ELISA (TNF-α) & bioassay (IL-6)	4 - Fair
				Female AN 63.1-day FU (end of treatment)	16	–	NR	NR	–	Medication-free
				Female HC	11	27.7 ± 6.6	NR	–	–	–
Roczniak et al.	2021	Poland	Cross-sectional	Female AN-R	32	14.4±1.7	20.4±1.9	1.0±0.8	DSM-5	NR	IL-15	Serum - ELISA	7 - Good
				Female HC	21	15.1±1.2	14.9±2.0	–	–	–
Roubalova et al.	2021	Czech Republic	Cross-sectional & longitudinal	Female AN admission	59	23 (19, 27)	14.4 (13.4, 15.9)	5 (3, 10.5)	DSM-5	NR	TNF-α, IL-6, IL-17	Serum - ELISA	6 - Good
				Female AN discharge (51 days)	52	–	17.1 (15.5, 18.1)	–	DSM-5	NR
				Female HC	67	24 (22, 28.5)	21.9 (19.9, 23.7)	–	–	–
Ruiz Guerrero et al.	2022	Spain	Cross-sectional	Female AN	19	17.7±3.8	16.8±1.5	0.8±0.6	DSM-5	N=4 on anti-depressants, n=2 on benzodiazepines	IL-1β, IL-6, TNF-α, IL-10	Serum – high-sensitivity ELISA	8 - Good
				Female HC	20	17.7±4.1	23.4±5.4	–	–	–
Ruiz Guerrero et al.	2023	Spain	Cross-sectional	Female AN-R	26	26.1±6.5	17.2±2.9	8.4±7.0	DSM-5	NR	TNF-α	Plasma – EIA	7 - Good
				Female ED-P	23	27.1±6.2	20.8±5.3	8.8±5.5	DSM-5	NR
				Female HC	23	23.4±2.5	20.1±2.0	–	–	–
Shimizu et al.	2005	Japan	Cross-sectional & longitudinal	Female AN-R	12	13.9 ± 1.1	13.9 ± 2.1	NR	DSM-IV	Medication-free	TNF-α	Plasma - ELISA	5 - Fair
				Female AN-R 8-wk FU	12	–	15.9 ± 1.8	NR	–	Medication-free
				Female HC	12	13.7 ± 1.1	17.7 ± 2.0	–	–	–
Tabasi et al.	2020	Iran	Cross-sectional	BN	76	34.8±10.9	41.1±4.3	NR	DSM-IV	NR	IL-6, IL-1 β, TNF- α, IL-4, IL-10, IL-13, TGF-β	Serum – sandwich ELISA	7 - Fair
				HC	42	NR	NR	–	–	–
Terra et al.	2013	Spain	Cross-sectional	Female AN-R	28	27.4 ± 1.4	16.8 ± 0.2	8.3 ± 1.4	DSM-IV	NR	IL-6	Plasma - ELISA	7 - Good
				Female HC	33	32.6 ± 1.3	21.8 ± 0.3	–	–	–
Tyszkiewicz-Nwafor et al.	2022	Poland	Cross-sectional	Female AN-R	25	14.9±1.9	13.9±1.5	NR	DSM-5 and ICD-10	NR	CCL2, IFN-γ, IL-1, IL-6, IL-8, TNF-α	Serum - multiplex immunoassay	7 - Good
				Female HC	30	15.4±1.5	29.8±3.8	–	–	–
Vaisman et al.	2004	Israel	Cross-sectional & longitudinal	Female AN	7	NR	NR	NR	DSM-IV	Medication-free	IL-1β, IL-3, IL-6, TNF-α	Serum - solid phase ELISA	5 – Fair
				Female AN 5% wt gain	7	–	5% increase	–	–	Medication-free
				Female AN 10% wt gain*	7	–	10% increase	–	–	Medication-free
				Female HC	7	NR	NR	–	–	–
Victor et al.	2015	Spain	Cross-sectional	Female AN	24	22.4 ± 6.8	16.3 ± 1.6	NR	DSM-IV	NR	IL-6, TNF-α	Serum - Luminex 200 flow analyser device	7 - Fair
				Female HC	36	24.3 ± 3.4	20.9 ± 1.4	–	–	–
Yasuhara et al.	2007	Japan	Cross-sectional & longitudinal	Female AN-R	11	23.2 ± 7.8	13.6 ± 1.8	3.9 ± 4.2	DSM-IV	NR	IL-1β, IL-6, TNF-α	Serum - high sensitivity immunoassay	5 - Fair
				Female AN-R 9.7-wk FU	11	–	14.4 ± 1.8	–	–	NR
				Female HC	11	23.0 ± 2.2	19.8 ± 1.8	–	–	–
