# Supplementary material for: Cytokine concentrations in people with eating disorders: A comprehensive updated systematic review and meta-analysis
Source: Commun Med (Lond). 2025 Oct 1;5:408. doi: 10.1038/s43856-025-01122-z (PMC12488998; doi:10.1038/s43856-025-01122-z)
Supplement: Supplementary file 6 — Supplemental Data 3 [file 43856_2025_1122_MOESM6_ESM.xlsx]

## Sheet: Sheet1
Study	Exclusion criteria	Group matching	Analysis	Procedure
Agnello et al. 2012	Sex; chronic organic diseases; current/ previous endocrine/metabolic disorders; drug/alcohol addiction; diseases of the immune system; cerebral trauma; axis I and II psychiatric diseases other than EDs	Age	Looked at differences between short-term (<12 months) and long-term (>12 months) AN groups	-
Ahrén-Moonga et al., 2011	Sex; ongoing alcohol and/or drug abuse	Age	Compared AN to BN group	-
Allende et al., 1998	Sex; drug use	Age, height, sociocultural level	Looked at differences between low (<17.5) and high BMI (>17.5) groups	-
Amerio et al., 2023	Sex	Age	-	Fast + samples were collected during same timeframe
Brambilla et al., 1998	Sex; chronic organic diseases; present/past histories of endocrine and metabolic disorders; drug/alcohol addiction; immunopathies; cerebral trauma, axis I and II pathologies other than ED in the patients; prior pharmacological drug treatment	Age	Looked at differences between AN-R, AN-BP, BN, and HCs. Considered effect of time, of drug and of time per drug.	Samples collected during same phase of menstrual cycle
Brambilla et al., 2001	Sex; chronic organic diseases; present/past histories of endocrine and metabolic disorders (apart from those related to AN in patients); addiction to alcohol/drugs; immunopathies; cerebral trauma and Axis I and II disorders other than EDs in the patients; prior pharmacological drug treatment	Age	Looked at differences between AN-R and AN-BP	Samples collected during early follicular phase
Campanile et al., 2024	Sex; medical conditions that could influence appetite or weight; currently pregnant/nursing	-	BMI, percent body fat, presence of a depressive disorder as covariates	Overnight fast
Caroleo et al., 2019	Aged under 18 or over 65 years; patients with AN purging type or BN according to DSM-5; normal-weight persons with any psychiatric comorbidity according to DSM-5; patients affected by diabetes mellitus, neurological/other medical conditions that might affect cognitive functioning; hormonal/pharmacological treatment with the potential to induce metabolic changes/cognitive impairment; smokers; preg…	-	BDI score and sex as fixed factors, age as covariate	12–14 h fast prior to sample collection
			Considered main effect of BMI categories (underweight, normal weight, obesity class I, II, III) and diagnostic category ( HCs, AN, BED, obesity)
Caso et al., 2020	Sex; fever, any allergies, ongoing infections, other serious physical conditions; immunosuppressive drugs/vaccines within 6 months or anti-inflammatory drugs within 4 days before blood sampling	Age, educational level	BMI, anxiety (HARS score), depression (MADRS score) as covariates	Overnight fast prior to sample collection
Corcos et al., 2001	Sex; previous pregnancy; any inflammatory/ autoimmune disease; chronic organic diseases; recent flu; receiving any anti-inflammatory treatment	-	-	Samples collected during same time frame
Dalton et al., 2018	Sex	-	Log-transformed linear regression analyses:	-
			In whole sample: effect of age, BMI, and percentage fat mass on cytokines;
			In AN sample: effect of illness duration, ED symptoms (EDE-Q), and general psychopathology (DASS-21) on cytokines
Dalton et al., 2020	Sex; autoimmune and/or inflammatory diseases	-	For longitudinal data: model that specified log-transformed cytokine values or clinical characteristics (weight, body fat percentage, BMI, EDE-Q global score, and DASS-21 total score) with time point (baseline [week 0], week 12 and week 24) added as fixed effects and participant ID as a random effect	-
Dolezalova et al., 2007	Sex; medication use; diabetes mellitus; thyroid disorder and/or any acute infectious disease	Age	-	Fast + samples were collected during same timeframe
Elegido et al., 2019	Sex; patients only: differential diagnosis of any other disease	Age, SES	AN-R and AN-P subtypes were included as nested factors in linear mixed model	Overnight fast + samples were collected during same timeframe
Gabriel et al., 2023	Sex	Age	-	-
Jiskra et al., 2000	-	Age, sex	-	Overnight fasting
Karczewska-Kupczewska et al., 2012	Sex; smokers; serious diseases (other than AN); morbid obesity; current drug use	-	-	Samples drawn during early follicular phase after overnight fast
Karczewska-Kupczewska et al., 2013	Sex; endocrine disease; substance abuse; schizophrenia, other psychotic disorders; any serious medical problems (other than AN); weight changed more than 1 kg during the last month before recruitment; smokers; current drug use	-	ANCOVA adjusted for difference in fat free mass between groups	Samples drawn during early follicular phase after overnight fast
Käver et al., 2024	Sex; antibiotics/probiotics after a time point of 4 weeks prior to enrolment; severe comorbid mental disorders; significant gastrointestinal or metabolic conditions	Age	-	Samples collected within same time frame
Keeler et al., 2021	Sex; under the age of 18; acute/chronic inflammatory/autoimmune condition; self-report of recent infection; current pregnancy; excessive alcohol consumption (>3 units/day, 5 days a week) and/or cigarette consumption (>15 cigarettes/day)	-	Age, psychopharmacological medication use, smoking status, ethnicity used as covariates.	-
Keeler et al. , 2024	Sex; history of BN or binge-eating disorder; consumption of any psychoactive drug within the 4 weeks prior to the study ; current substance abuse; history of organic brain syndrome, schizophrenia, substance dependence, bipolar disorder, or psychosis not otherwise specified; current inflammatory, neurologic, or metabolic disorders; chronic illness that could affect appetite, eating behavior, or bo…	-	-	Overnight fast + samples were collected during same timeframe
Křížová et al., 2002	-	Age	-	Overnight fast + samples were collected during same timeframe
Křížová et al., 2008	Sex; HCs only: family history of diabetes and/or obesity	Age	Compared HCs, AN and obese groups	Overnight fast prior to sample collection
Misra et al., 2006	Sex	Age, maturity	-	Fast prior to sample collection
Nagata et al., 2006	Sex; medication use within 2 months of entering study,	Age	-	Overnight fast + samples were collected during same timeframe
Nakai et al., 1999	Sex; concurrent BN; any associated illness; medication use	Age	-	Fasting prior to sample collection, samples taken during follicular phase
Nakai et al., 2000	Sex; concurrent AN; any associated illness; medication use	-	-	Samples taken during follicular phase
Nilsson et al., 2020	Sex	Age	Age, BMI as covariates	-
			Compared AN-Rec, AN-BE, AN-pBE, and AN-nonBE
Nogueira et al., 2010	Sex	-	Compared AN-R, AN-BP, AN-H, AN-NH	Overnight fast prior to sample collection
			Stepwise multivariate analysis adjusted for plasma glucose, insulin, HOMA-IR, resistin, leptin, BMI, BFM, body lean mass, REE and binge/purge behaviors
Ostrowska et al., 2015	Sex; for HCs only: endocrine or other disorders that could affect bone tissue metabolism	-	-	Overnight fast + samples were collected during same timeframe
Ostrowska et al., 2016	Sex; medication known to affect nutritional and bone status; Sex; for HCs only: endocrine/other disorders that might possibly influence adipose tissue and bone metabolism	Age	Stepwise regression to determine whether BMI, Cole index, and TGF-β1 were independent predictors	Overnight fast + samples were collected during same timeframe
Pomeroy et al., 1994	Sex; pre- scription drugs, including psychotropic medications; significant underlying medical illnesses that might affect immune parameters	-	-	-
Roczniak et al., 2021	Sex; concomitant diseases (gastrointestinal bleeding, dehydration, peptic ulcer disease, liver and kidney dysfunction); abnormal results of additional laboratory tests (serum electrolytes, aspartate and alanine aminotransferases, and creatinine); organic or psychiatric disorders, other than AN that could cause cachexia; smokers; medication use within past 3 months, infection within 1 month of stu…	-	Backwards stepwise regression to determine independent influential factors	Overnight fast + samples were collected during same timeframe
			Compared AN, Obese, and HCs
Roubalova et al., 2021	Sex; psychosis or current psychoactive substances abuse; not clinically stable; pregnancy/breastfeeding; active infection	-	-	Overnight fasting prior to sample collection
Ruiz Guerrero et al., 2022	Patients only: history of specific ED treatment before the inclusion, more than three years of DUI and more than 30 years old	Age, sex, SES	Factorial ANOVA: compared main effects of diagnosis and BMI categories with BMI and sex as fixed factors and age as a covariate	Overnight fast + samples were collected during same timeframe
	HCs only: more than 30 years old; current use of psychotropic medication; drugs or alcohol addiction
Ruiz Guerrero et al., 2023	Sex; comorbidity with schizophrenia/other psychotic disorders, bipolar disorder/other affective disorders; comorbidity with ED or BD respectively; chronic organic diseases	-	-	Overnight fast + samples were collected during same timeframe
Shimizu et al., 2005	Sex; medicines, such as antidepressant drugs	-	-	-
Tabasi et al., 2020	recent illnesses (i.e. within the two weeks preceding enrolment); hepatitis due to viral or other causes; illiteracy; cognitive impairment; comorbidity with schizophrenia; suicide ideation and psychoactive substance abuse, evidence of organic brain syndrome or terminal illness	Age, BMI, sex	Age, alcohol, BMI, disease severity, sex, smoking = controlled for using a binary logistic regression model	-
Terra et al., 2013	Sex; acute illness; current evidence of acute/chronic inflammatory/infective diseases or end-stage malignant diseases; diabetes mellitus; receiving hypolipemiant treatment	-	Age, treatment duration, BMI = adjusted for using partial correlation tests	Overnight fast prior to sample collection
Tyszkiewicz-Nwafor et al., 2022	Sex; binging/purging AN; somatic and laboratory abnormalities not resulting from the prolonged restriction of food; co-occurrence of other psychiatric comorbidities	-	ANCOVA adjusted for BMI	Overnight fast + samples were collected during same timeframe
Vaisman et al, 2004	Sex; infection upon entering study; medication use; viral infection during the study course	Age	-	-
Victor et al., 2015	Pregnancy/lactation; galactorrhea/any endocrine/systemic disease that could affect reproductive physiology; malignant/organic/infectious/haematological/ inflammatory disease; diabetes mellitus; history of CVD and the taking of lipid lowering/ antihypertensive drugs	Age	BMI used as covariate	Overnight fast + samples were collected during same timeframe
	HCs only: recent changes in body weight; obesity or other metabolic disturbances that could interfere with the study objectives
Yasuhara et al., 2007	Sex, diabetes mellitus or other metabolic diseases	Age	-	-
