# Supplementary material for: Cytokine concentrations in people with eating disorders: A comprehensive updated systematic review and meta-analysis
Source: Commun Med (Lond). 2025 Oct 1;5:408. doi: 10.1038/s43856-025-01122-z (PMC12488998; doi:10.1038/s43856-025-01122-z)
Supplement: Supplementary file 7 — Supplemental Data 4 [file 43856_2025_1122_MOESM7_ESM.xlsx]

## Sheet: Sheet1
Cytokine	AN vs HC	RecAN vs HC	BN vs HC	BED vs HC	AN longitudinal
Eotaxin	­ (Keeler et al., 2021; Nilsson et al., 2020)	« (Keeler et al., 2021; Nilsson et al., 2020)			« (Dalton et al., 2020)
	« (Dalton et al., 2018)
Eotaxin-3	« (Dalton et al., 2018)	¯ (Keeler et al., 2021)			« (Dalton et al., 2020)
	­ (Keeler et al., 2021)
GM-CSF	« (Dalton et al., 2018; Keeler et al., 2021)	« (Keeler et al., 2021)			« (Dalton et al., 2020; Vaisman et al., 2004)
IFN-γ	MA	« (Keeler et al., 2021)			« (Dalton et al., 2020)
					­ (after 10 week diet including yogurt; Solis et al., 2002)
					¯ (after 10 week diet including milk; Solis et al., 2002)
IL-1	« (Corcos et al., 2001; Vaisman et al., 1996)
IL-1ß	MA	MA	­ (Tabasi et al., 2020)	« (Caroleo et al., 2019	MA
			« (Brambilla et al., 1998; Monteleone et al., 1999)
IL-1α	­ (Caroleo et al., 2019)	ND (Nilsson et al., 2020)		¯ (Caroleo et al., 2019)	« (Dalton et al., 2020)
	« (Dalton et al., 2018)
IL-2	« (Caroleo et al., 2019; Dalton et al., 2018; Keeler et al., 2021; Allende et al., 1998)	« (Keeler et al., 2021)		« (Caroleo et al., 2019)	« (Dalton et al., 2020)
	¯ (Corcos et al., 2001)
IL-3	ND (Vaisman et al., 1996)				« (Vaisman et al., 2004)
IL-4	MA	« (Keeler et al., 2021)	« (Tabasi et al., 2020)	« (Caroleo et al., 2019)	« (Dalton et al., 2020)
IL-5	« (Dalton et al., 2018; Allende et al., 1998)	ND (Nilsson et al., 2020)			« (Dalton et al., 2020)
IL-6	MA	MA	MA	« (Caldas et al., 2022)
IL-7	MA	« (Keeler et al., 2021)	« (Germain et al., 2016)		­ Week 24 (Dalton et al., 2020)
		¯ (Germain et al., 2016)
IL-8	MA	« (Keeler et al., 2021; Nilsson et al., 2020)		« (Caroleo et al., 2019)	« (Dalton et al., 2020)
IL-9	¯ (Gabriel et al., 2023)
IL-10	MA	« (Keeler et al., 2021; Nilsson et al., 2020)	¯ (Tabasi et al., 2020)	¯ (Caroleo et al., 2019)	« (Dalton et al., 2020)
IL-12/IL-23p40	« (Dalton et al., 2018)	« (Keeler et al., 2021)			« (Dalton et al., 2020)
	¯ (Keeler et al., 2021)
IL-12B	¯ (Nilsson et al., 2020; Breithaupt et al., 2024)	« (Nilsson et al., 2020)
IL-12p70	« (Dalton et al., 2018; Keeler et al., 2021)	­ (Keeler et al., 2021)			« (Dalton et al., 2020)
IL-13	« (Dalton et al., 2018; Keeler et al., 2021)	« (Keeler et al., 2021)	¯ (Tabasi et al., 2020)		« (Dalton et al., 2020)
IL-15	MA				« (Dalton et al., 2020)
IL-16	« (Dalton et al., 2018)				« (Dalton et al., 2020)
	¯ (Keeler et al., 2021)
IL-17A	« (Breithaupt et al., 2024; Dalton et al., 2018; Roubalova et al., 2021)	¯ (Keeler et al., 2021)			« (Dalton et al., 2020; Roubalova et al., 2021)
	¯ (Keeler et al., 2021; Gabriel et al., 2023)
IL-17C	« (Nilsson et al., 2020)	« (Nilsson et al., 2020)
IL-17F	¯ (Gabriel et al., 2023)
IL-18	« (Breithaupt et al., 2024)	« (Nilsson et al., 2020)
	¯ (Nilsson et al., 2020)
IL-20	ND (Nilsson et al., 2020)	ND (Nilsson et al., 2020)
IL-21	­ (Amerio et al., 2023)
IL-22	« (Gabriel et al., 2023; Keeler et al., 2021)	« (Keeler et al., 2021)
IL-23	­ (Gabriel et al., 2023)
IL-24	ND (Nilsson et al., 2020)	ND (Nilsson et al., 2020)
IL-25	¯ (Gabriel et al., 2023)
IL-27	« (Keeler et al., 2021)	« (Keeler et al., 2021)
IL-31	« (Keeler et al., 2021)	« (Keeler et al., 2021)
	¯ (Gabriel et al., 2023)
IL-33	« (Gabriel et al., 2023	ND (Nilsson et al., 2020)
IP-10	« (Dalton et al., 2018; Keeler et al., 2021)	« (Keeler et al., 2021)			« (Dalton et al., 2020)
MCP-1	MA	« (Nilsson et al., 2020)			« (Dalton et al., 2020)
		¯ (Keeler et al., 2021)
MCP-2	« (Breithaupt et al., 2024; Nilsson et al., 2020)	« (Nilsson et al., 2020)
MCP-3	¯ (Nilsson et al., 2020)	« (Nilsson et al., 2020)
MCP-4	« (Breithaupt et al., 2024; Dalton et al., 2018; Nilsson et al., 2020)	« (Nilsson et al., 2020)			« (Dalton et al., 2020)
MDC	« (Keeler et al., 2021)	¯ (Keeler et al., 2021)
MIP-1ß	« (Breithaupt et al., 2024; Dalton et al. 2018; Nilsson et al., 2020)	« (Nilsson et al., 2020)			« (Dalton et al., 2020)
	¯ (Keeler et al., 2021)	¯ (Keeler et al., 2021)
MIP-1α	« (Dalton et al. 2018; Keeler et al., 2021; Nilsson et al., 2020)	« (Nilsson et al., 2020)			« (Dalton et al., 2020)
		¯ (Keeler et al., 2021)
MIP-3α	« (Keeler et al., 2021)	« (Keeler et al., 2021)
TARC	« (Dalton et al., 2018; Keeler et al., 2021)	« (Keeler et al., 2021)			« (Dalton et al., 2020)
TGF-ß	MA	« (Nilsson et al., 2020)	« (Tabasi et al., 2020)
TNF-ß	¯ (Dalton et al., 2018; Nilsson et al., 2020)	« (Keeler et al., 2021; Nilsson et al., 2020)			« (Dalton et al., 2020)
	« (Breithaupt et al., 2018; Keeler et al., 2021)
TNF-α	MA	¯ (Keeler et al., 2021)	MA	­ (Caldas et al., 2022)	MA
Abbreviations: AN = anorexia nervosa; BED = binge eating disorder; BN = bulimia nervosa; GM-CSF = granulocyte-macrophage colony-stimulating factor; HC = healthy controls; IFN-γ = interferon-gamma; IL = interleukin; IP-10 = interferon gamma-induced protein-10; MA = meta-analysed in main manuscript; MCP = monocyte chemotactic protein; MDC = macrophage-derived chemokine; MIP = macrophage inflammator…
