# Supplementary material for: Cytokine concentrations in people with eating disorders: A comprehensive updated systematic review and meta-analysis
Source: Commun Med (Lond). 2025 Oct 1;5:408. doi: 10.1038/s43856-025-01122-z (PMC12488998; doi:10.1038/s43856-025-01122-z)
Supplement: Supplementary file 8 — Supplemental Data 5 [file 43856_2025_1122_MOESM8_ESM.xls]

## Sheet: 1. TNF-a AN cross-sectional
year	study	country	region	nos	nos_selection	nos_comparability	nos_outcome	age_group	smoking_percentage	fasted	serum_plasma	medication_use_percent	ed_groups	an_n	an_age	an_age_sd	an_bmi	an_bmi_sd	an_dur	an_dur_sd	an_tnf	an_tnf_sd	anr_n	anr_tnf	anr_tnf_sd	anbp_n	anbp_tnf	anbp_tnf_sd	hc_n	hc_age	hc_age_sd	hc_bmi	hc_bmi_sd	hc_tnf	hc_tnf_sd
2012	Agnello et al. 2012	Italy	Europe	6	1	3	2	Adult		No/NR	Serum		AN	39	26	9	13.9	2			10	13							25	26	3	21	2	2	4
2011	Ahren-Moonga et al. 2011	Sweden	Europe	6	1	3	2	Adult		No/NR	Serum	57	AN	15							0.45	0.51							12	28.2	7.2			0.31	0.11
1998	Allende et al. 1998	Spain	Europe	7	2	3	2	Adolescent		No/NR	Serum	0	AN	21	16.9	2.9	15.8	1.3			19	52							14	15.7	1.2	20.6	1.5	5	11
2023	Amerio et al., 2023	Italy	Europe	6	0	3	3	Adult		Yes	Serum	0	AN	22	24	11.2	16.18	2.04			13.91	5							18	26	9.2	19.92	0.43	5.27	0.39
1998	Brambilla et al. 1998	Italy	Europe	7	1	3	3	Adult		No/NR	Plasma	0	AN	26	23.89	7.05	16.43	1.8	6.37	6.58	15.68	8.33							26	24.1	3.2	21.7	1.2	14.6	5.9
2001	Brambilla et al. 2001	Italy	Europe	8	2	3	3	Adult		Yes	Plasma	0	AN	14	22.61	5.03	13.94	1.83	4.91	3.56	18.1	8.68							13	26.1	1.9	20.9	1.7	14.9	5.1
2019	Caroleo et al., 2019	Italy	Europe	7	3	1	3	Adult	0	Yes	Serum	0	AN-R	14	25.1	11.6	16.6	1.1			3.1	1.5	14	3.1	1.5				21	31.8	12.3	21.3	2.7	3.6	2.6
2020	Caso et al., 2020	Spain	Europe	7	2	3	2	Adolescent		Yes	Plasma	0	AN	27	14.9	0.25	17.26	1.52	1.19		17.62	8.08							22	15.59	0.34	20.02	1.72	11.7	6.16
2001	Corcos et al. 2001	France	Europe	5	1	2	2	Adult		No/NR	Serum		AN	29	20.1	1.9					0.9	1.62							20	23.7	2.7			6.1	26.39
2018	Dalton et al., 2018	UK	Europe	7	3	2	2	Adult	17.5	No/NR	Serum		AN (AN-R, AN-BP)	27	25.54	4.52	20.88	1.68	11.64	11.54	1.79573	0.635357							13	31.48	11.4	15.33	2.25	1.73708	0.566355
2019	Elegido et al., 2019	Spain	Europe	9	5	2	2	Adolescent		Yes	Serum	65	AN	41	14.71	1.35	15.57	1.35	1.03	0.77	3.6	2.99	33	3.56	3.11	8	3.78	2.66	41	14.56	1.25	21.43	1.98	4.43	1.9
2023	Gabriel et al., 2023	France	Europe	4	2	0	2			No/NR	Serum		AN	20	25.2	3.8	14.9	0.8	5.62	8.91	0.1546	0.4304							11	22.1	1.3	21.5	0.2	0.631	1.015
2000	Jiskra et al. 2000	Czech Republic	Europe	3	0	1	2			Yes	Serum		AN-R	16			14.98	2.32			3.83	1.07	16	3.83	1.07				16			22.21	2.48	3.26	1.19
2012	Karczewska-Kupczewska et al. 2012	Poland	Europe	6	1	2	3		0	Yes	Serum	0	AN-R	20	22.3	4.57	15.68	1.5	1.44	0.95	4.42	1.04	20	4.42	1.04				28	25.32	4.85	21.28	1.93	4.85	1.77
2024	Käver et al., 2024	Germany	Europe	9	4	3	2	Adolescent		Yes	Serum	19	AN	63	16.07	1.81	15.95	2.08	1.53	1.27	0.46	0.23							41	16.32	1.08	20.67	2.26	0.48	0.15
2021	Keeler et al., 2021	UK	Europe	9	5	2	2	Adult	12	No/NR	Serum	57	AN	56	26.6	8.1	16	1.2	7.1	8	1.7	0.52	47	1.68	0.51	9	1.78	0.54	51	23.5	3.9	21.3	1.8	1.96	0.72
2024	Keeler et al., 2024	Germany	Europe	9	4	3	2	Both	4	Yes	Serum	4	AN	82	16.83	3.22	15.03	1.23			0.69	0.3							82	17.01	3.22	20.72	2.02	0.74	0.27
2002	Krizova et al. 2002	Czech Republic	Europe	4	0	2	2			Yes	Serum		AN-R	15			14.1	6.19677			3.7	3.48569	15	3.7	3.48569				15			22.5	9.68246	3.5	4.64758
2008	Krizova et al. 2008	Czech Republic	Europe	4	0	2	2			Yes	Serum		AN	28			15.72	1.9			1.37	1.59							38			22.32	2.47	0.91	1.05
1999	Nakai et al. 1999	Japan	Asia	7	1	3	3			Yes	Plasma	0	AN	20	22.1	4.47	13.7	1.79	3.75	3.58	4.1	2.68							20	20.2	1.34	19.9	0.89	1.6	0.45
2010	Nogueira et al. 2010	France	Europe	4	1	1	2			Yes	Plasma	50	AN	24	22.75	5.93	13.52	1.19			2.63	2.89							14	24	2.14	20.36	1.77	3.25	1.14
2015	Ostrowska et al. 2015	Poland	Europe	6	1	2	3	Adolescent		Yes	Serum		AN	59	15.27	1.62	15.27	1.84			5.55	1.23							17	15.71	1.68	20.38	2.19	2.51	0.7
2021	Roubalova et al., 2021	Czech Republic	Europe	6	2	2	2	Adult		Yes	Serum		AN	59							1.2	0.49	45	1.11	0.41	14	1.5	0.62	67					1.08	0.33
2022	Ruiz Guerrero et al., 2022	Spain	Europe	8	4	2	2	Both	18.6	Yes	Serum	13	AN	19	17.68	3.76	16.77	1.49	0.75	0.55	0.66	0.2							20	17.7	4.12	23.38	5.4	1.26	1.6
2023	Ruiz-Guerrero et al., 2023	Spain	Europe	7	3	2	2	Adult		Yes	Plasma		AN	37	26.08	6.49	17.2	2.94	8.42	6.99	10.2349	1.6764	26	10.78	1.23	9	8.66	1.86	23	23.35	2.53	20.11	1.96	10.12	3.14
2005	Shimizu et al. 2005	Japan	Asia	5	0	3	2	Adolescent		Yes	Plasma	0	AN-R	12	13.9	1.1	13.9	2.06			2.94	1.56	12	2.94	1.56				12	13.7	1.1	17.7	2.01	2.31	1.87
2022	Tyszkiewicz-Nwafor et al., 2022	Poland	Europe	7	3	2	2	Adolescent		Yes	Serum		AN-R	25	14.91	1.86	13.93	1.54			51.04	9.05	25	51.04	9.05				30	15.38	1.47	19.8	3.84	56.6	9.61
2004	Vaisman et al. 2004	Israel	Asia	5	0	2	3	Both		No/NR	Serum	0	AN	7							211.42	340.24							7					21.18	9.19
2015	Victor et al. 2015	Spain	Europe	7	1	3	3	Both		Yes	Serum		AN	24	22.4	6.8	16.3	1.6			14.63	3.68							36	24.3	3.4	20.9	1.4	5.4	5.58
2007	Yasuhara et al. 2007	Japan	Asia	5	1	2	2	Both		Yes	Serum		AN-R	11	23.2	7.8	13.6	1.8	3.9	4.2	0.4	0.9	11	0.4	0.9				11	23	2.2	19.8	1.8	1.9	2.5

## Sheet: 2. IL-6 AN cross-sectional
year	study	country	region	nos	nos_selection	nos_comparability	nos_outcome	age_group	fasted	smoking_percentage	serum_plasma	medication_use_percent	ed_groups	an_n	an_age	an_age_sd	an_bmi	an_bmi_sd	an_dur	an_dur_sd	an_il6	an_il6_sd	anr_n	anr_il6	anr_il6_sd	anbp_n	anbp_il6	anbp_il6_sd	hc_n	hc_age	hc_age_sd	hc_bmi	hc_bmi_sd	hc_il6	hc_il6_sd
2011	Ahren-Moonga et al. 2011	Sweden	Europe	6	1	3	2	Adult	No/NR		Serum	57	AN	15							2.94	5.76							12	28.2	7.2			1	1.9
2023	Amerio et al., 2023	Italy	Europe	6	0	3	3	Adult	Yes		Serum	0	AN	22	24	11.2	16.18	2.04			1.44	0.48							18	26	9.2	19.92	0.43	0.55	0.05
1998	Brambilla et al. 1998	Italy	Europe	7	1	3	3	Adult	No/NR		Plasma	0	AN	26	23.89	7.05	16.43	1.8	6.37	6.58	2.32	3.31							26	24.1	3.2	21.7	1.2	2	3.3
2001	Brambilla et al. 2001	Italy	Europe	8	2	3	3	Adult	Yes		Plasma	0	AN	14	22.61	5.03	13.94	1.83	4.91	3.56	3.29	2.46							13	26.1	1.9	20.9	1.7	2	2.6
2024	Campanile et al., 2024	USA	North America	7	2	2	3	Adult	Yes		Plasma	7.4	AN-BP	5			17.43	0.29			1.82	1.08				5	1.82	1.08	21					0.92	0.6
2019	Caroleo et al., 2019	Italy	Europe	7	3	1	3	Adult	Yes	0	Serum	0	AN-R	14	25.1	11.6	16.6	1.1			3.9	3.5	14	3.9	3.5				21	31.8	12.3	21.3	2.7	3	2.6
2001	Corcos et al. 2001	France	Europe	5	1	2	2	Adult	No/NR		Serum		AN	29	20.1	1.9					0.9	0.54							20	23.7	2.7			0.7	0.45
2018	Dalton et al., 2018	UK	Europe	7	3	2	2	Adult	No/NR	17.5	Serum		AN (AN-R, AN-BP)	27	25.54	4.52	20.88	1.68	11.64	11.54	0.85773	0.838525							13	31.48	11.4	15.33	2.25	0.370938	0.272509
2007	Dolezalova et al. 2007	Czech Republic	Europe	7	1	3	3		Yes		Serum	0	AN-R	12			16.37	1.42			2.85	2.81	12	2.85	2.81				18			22.96	2.84	1.86	1.61
2019	Elegido et al., 2019	Spain	Europe	9	5	2	2	Adolescent	Yes		Serum	65	AN, AN-R, AN-BP	41	14.71	1.35	15.57	1.35	1.03	0.77	2.39	4.94	33	2.67	5.47	8	1.25	1.39	41	14.56	1.25	21.43	1.98	2.96	6.32
2023	Gabriel et al., 2023	France	Europe	4	2	0	2		No/NR		Serum		AN	20	25.2	3.8	14.9	0.8	5.62	8.91	6.536	21.3							11	22.1	1.3	21.5	0.2	11	14.53
2013	Karczewska-Kupczewska et al. 2013	Poland	Europe	7	2	2	3		Yes	0	Serum	0	AN-R	19	22	4.8	15.89	1.19			1.36	0.88	19	1.36	0.88				27	23.52	3.6	27.97	1.89	0.76	0.47
2024	Käver et al., 2024	Germany	Europe	9	4	3	2	Adolescent	Yes		Serum	19	AN	63	16.07	1.81	15.95	2.08	1.53	1.27	1.01	1.88							41	16.32	1.08	20.67	2.26	1.89	3.79
2021	Keeler et al., 2021	UK	Europe	9	5	2	2	Adult	No/NR	4	Serum	57	AN	56	26.6	8.1	16	1.2	7.1	8	0.38	0.5	47	0.39	0.54	9	0.26	0.15	51	23.5	3.9	21.3	1.8	1.5	4.01
2024	Keeler et al., 2024	Germany	Europe	9	4	3	2	Both	Yes	12	Serum	4	AN	82	16.83	3.22	15.03	1.23			1.06	1.64							82	17.01	3.22	20.72	2.02	1.24	1.63
2006	Misra et al. 2006	USA	North America	5	0	2	3	Adolescent	Yes		Serum		AN-R	23	16.2	1.6	16.7	1.2	0.66	0.87	5.3	3.1	23	5.3	3.1				20	15.4	1.8	21.9	3.6	3.4	2.6
2020	Nilsson et al., 2020	Sweden	Europe	8	4	2	2	Adult	No/NR		Plasma		AN	113							4.4153	2.33871	113	4.4153	2.33871				114					3.83205	0.810592
2015	Ostrowska et al. 2015	Poland	Europe	6	1	2	3	Adolescent	Yes		Serum		AN	59	15.27	1.62	15.27	1.84			3.52	0.69							17	15.71	1.68	20.38	2.19	2.12	0.94
1994	Pomeroy et al. 1994	USA	North America	4	0	2	2	Adult	No/NR		Serum	0	AN	16	23.3	2					127	48							11	27.7	6.63			74	3.32
2021	Roubalova et al., 2021	Czech Republic	Europe	6	2	2	2	Adult	Yes		Serum		AN, AN-R, AN-BP	59							3.37	8.3	45	3.51	9.36	14	2.91	3.22	67					2	2.04
2022	Ruiz Guerrero et al., 2022	Spain	Europe	8	4	2	2	Both	Yes	18.6	Serum	13	AN	19	17.68	3.76	16.77	1.49	0.75	0.55	1.57	1.6							20	17.7	4.12	23.38	5.4	1.88	1.7
2013	Terra et al. 2013	Spain	Europe	7	2	2	3	Adult	Yes		Plasma		AN-R	28	27.4	1.4	16.8	0.2	8.3	1.4	0.8	0.75	28	0.8	0.75				33	32.6	1.3	21.8	0.3	1.3	1.6
2022	Tyszkiewicz-Nwafor et al., 2022	Poland	Europe	7	3	2	2	Adolescent	Yes		Serum		AN-R	25	14.91	1.86	13.93	1.54			3.94	1.83	25	3.94	1.83				30	15.38	1.47	19.8	3.84	6.96	3.77
2015	Victor et al. 2015	Spain	Europe	7	1	3	3	Both	Yes		Serum		AN	24	22.4	6.8	16.3	1.6			6.08	8.29							36	24.3	3.4	20.9	1.4	1.91	1.56
2007	Yasuhara et al. 2007	Japan	Asia	5	1	2	2	Both	Yes		Serum		AN-R	11	23.2	7.8	13.6	1.8	3.9	4.2	2.2	4.2	11	2.2	4.2				11	23	2.2	19.8	1.8	1.2	1

## Sheet: 3. IL-1B AN cross-sectional
year	study	country	region	nos	nos_selection	nos_comparability	nos_outcome	age_group	fasted	smoking_percentage	serum_plasma	medication_use_percentage	ed_groups	an_n	an_age	an_age_sd	an_bmi	an_bmi_sd	an_dur	an_dur_sd	an_il1b	an_il1b_sd	anr_n	anr_il1b	anr_il1b_sd	anbp_n	anbp_il1b	anbp_il1b_sd	hc_n	hc_age	hc_age_sd	hc_bmi	hc_bmi_sd	hc_il1b	hc_il1b_sd
1998	Allende et al. 1998	Spain	Europe	7	2	3	2	Adolescents	No/NR		Serum	0	AN	21	16.9	2.9	15.8	1.3			0.27	0.28							14	15.7	1.2	20.6	1.5	0.05	0.07
2023	Amerio et al., 2023	Italy	Europe	6	0	3	3	Adults	Yes		Serum	0	AN	22							15.12	4.37							18	26	9.2	19.92	0.43	5.39	1.88
1998	Brambilla et al. 1998	Italy	Europe	7	1	3	3	Adults	No/NR		Plasma	0	AN	26	23.89	7.05	16.43	1.8	6.37	6.58	8.39	7.45							26	24.1	3.2	21.7	1.2	5.6	5.6
2001	Brambilla et al. 2001	Italy	Europe	8	2	3	3	Adults	Yes		Plasma	0	AN	14	22.61	5.03	13.94	1.83	4.91	3.56	8.35	5.87							13	26.1	1.9	20.9	1.7	5.9	4
2019	Caroleo et al., 2019	Italy	Europe	7	3	1	3	Adults	Yes	0	Serum	0	AN-R	14	25.1	11.6	16.6	1.1			1.3	1.6	14	1.3	1.6				21	31.8	12.3	21.3	2.7	0.8	1.5
2020	Caso et al., 2020	Spain	Europe	7	2	3	2	Adolescents	Yes		Plasma	0	AN	27	14.9	0.25	17.26	1.52	1.19		19.53	10.05							22	15.59	0.34	20.02	1.72	14.97	7.49
2018	Dalton et al., 2018	UK	Europe	7	3	2	2	Adults	No/NR	17.5	Serum		AN (AN-R, AN-BP)	27	25.54	4.52	20.88	1.68	11.64	11.54	0.430721	0.885735							9	31.48	11.4	15.33	2.25	0.38019	0.572473
2023	Gabriel et al., 2023	France	Europe	4	2	0	2		No/NR		Serum		AN	20	25.2	3.8	14.9	0.8	5.62	8.91	0.11	0.2648							11	22.1	1.3	21.5	0.2	1.021	14.34
2024	Käver et al., 2024	Germany	Europe	9	4	3	2	Adolescents	Yes		Serum	19	AN	63	16.07	1.81	15.95	2.08	1.53	1.27	0.27	0.39							41	16.32	1.08	20.67	2.26	0.39	0.72
2010	Nogueira et al. 2010	France	Europe	4	1	1	2		Yes		Plasma	50	AN	24	22.75	5.93	13.52	1.19			0.21	0.11							14	24	2.14	20.36	1.77	0.13	0.44
2015	Ostrowska et al. 2015	Poland	Europe	6	1	2	3	Adolescents	Yes		Serum		AN	59	15.27	1.62	15.27	1.84			9.77	1.31							17	15.71	1.68	20.38	2.19	4.43	1.69
2022	Ruiz Guerrero et al., 2022	Spain	Europe	8	4	2	2	Both	Yes	18.6	Serum	13	AN	19	17.68	3.76	16.77	1.49	0.75	0.55	0.016	0.1							20	17.7	4.12	23.38	5.4	0.29	0.3
2004	Vaisman et al. 2004	Israel	Asia	5	0	2	3	Both	No/NR		Serum	0	AN	7							0.33	0.1							7					1.38	1.33
2007	Yasuhara et al. 2007	Japan	Asia	5	1	2	2	Both	Yes		Serum		AN-R	11	23.2	7.8	13.6	1.8	3.9	4.2	6.5	6.7							11	23	2.2	19.8	1.8	4	3.3

## Sheet: 4. Other cytokines AN cross-sec
Study	Cytokine	AN_N	AN_age	AN_age_SD	AN_BMI	AN_BMI_SD	AN_Dur	AN_Dur_SD	edbf	edbfsd	AN_cyto	AN_cyto_SD	ANR_N	ANR_cyto	ANR_cyto_SD	ANBP_N	ANBP_cyto	ANBP_cyto_SD	HC_N	HC_age	HC_age_SD	HC_BMI	HC_BMI_SD	cbf	cbfsd	HC_cyto	HC_cyto_SD
Caroleo et al., 2019	IL-4	14	25.1	11.6	16.6	1.1					3.3	1.7	14	3.3	1.7				21	31.8	12.3	21.3	2.7			3	2.4
Corcos et al., 2001	IL-4	29									12.9	11.3088							20							11.3	12.0748
Dalton et al., 2018	IL-4	25									0.262825	1.03692							13							0.0887758	0.0601159
Keeler et al., 2021	IL-4	56	26.6	8.1	16	1.2	years: 7.1	8			0.02	0.021	47	0.02	0.02	9	0.03	0.03	51	23.5	3.9	21.3	1.8			0.03	0.07
Caroleo et al., 2019	IL-8	14	25.1	11.6	16.6	1.1					15.5	11.9	14	15.5	11.9				21	31.8	12.3	21.3	2.7			11.3	8.7
Dalton et al., 2018	IL-8	27									78.6078	111.829							13							101.488	165.273
Keeler et al., 2021	IL-8	56	26.6	8.1	16	1.2	years: 7.1	8			11.15	3.89	47	11.5	4.03	9	10.16	3.01	51	23.5	3.9	21.3	1.8			8.89	3.27
Nilsson et al., 2020	IL-8	113	median : 27.7	IQR: 24.0–31.0	median: 15.8	IQR: 15.0–17.0	median: 10.8	IQR: (6.0–15.0)			10.6864	2.72506	113	10.6864	2.72506				114	median: 27.8	IQR: 24.0–31.0	median: 24.3	IQR: 22.0–26.0			11.4143	2.1132
Tyszkiewicz-Nwafor et al., 2022	IL-8	25									10.88	3.87							30							62.11	49.94
Caroleo et al., 2019	IL-10	14	25.1	11.6	16.6	1.1					5.9	1.2	14	5.9	1.2				21	31.8	12.3	21.3	2.7			1.2	1.3
Corcos et al., 2001	IL-10	29									0.89	2.36947							20							3.4	13.8636
Dalton et al., 2018	IL-10	27									0.460949	0.834188							13							0.201382	0.100944
Gabriel et al., 2023	IL-10	20									4.178	17.92							11							7.143	5.5
Keeler et al., 2021	IL-10	56	26.6	8.1	16	1.2	years: 7.1	8			0.39	0.41	47	0.41	0.44	9	0.23	0.08	51	23.5	3.9	21.3	1.8			0.41	0.58
Nilsson et al., 2020	IL-10	113	median : 27.7	IQR: 24.0–31.0	median: 15.8	IQR: 15.0–17.0	median: 10.8	IQR: (6.0–15.0)			4.45625	0.57885	113	4.45625	0.57885				114	median: 27.8	IQR: 24.0–31.0	median: 24.3	IQR: 22.0–26.0			4.62999	0.914175
Ruiz Guerrero et al., 2022	IL-10	19	17.68	3.76	16.77	1.49					1.17	0.55							20	17.7	4.12	23.38	5.4			0.94	0.22
Dalton et al., 2018	IL-15	32	27								3.11637	0.847585							13							2.53231	0.374944
Käver et al., 2024	IL-15	63									3.07	1.27							41							2.47	0.9
Keeler et al., 2021	IL-15	56	26.6	8.1	16	1.2	years: 7.1	8			2.67	0.668	47	2.69	0.66	9	2.6	0.77	51	23.5	3.9	21.3	1.8			2.67	0.82
Roczniak et al., 2020	IL-15	32	15.1	1.2	14.89	1.99	in months: 12.4 ± 10.1				4.62	1.18							21	14.4	1.7	20.37	1.91			3.09	0.69
Caroleo et al., 2019	IFN-γ	14	25.1	11.6	16.6	1.1					4.9	0.9	14	4.9	0.9				21	31.8	12.3	21.3	2.7			1.9	0.9
Corcos et al., 2001	IFN-γ	29									1	1.07703							20							0.9	0.447214
Dalton et al., 2018	IFN-γ	27									10.5621	15.9414							13							3.89184	1.29241
Gabriel et al., 2023	IFN-γ	20									0.6529	2.487							11							4.472	6.091
Keeler et al., 2021	IFN-γ	56	26.6	8.1	16	1.2	years: 7.1	8			5.69	9.09	47	5.04	8.3	9	8.31	12.7	51	23.5	3.9	21.3	1.8			22.45	68.74
Tyszkiewicz-Nwafor et al., 2022	IFN-γ	25									63.89	29.96							30							63.28	17.41
Caroleo et al., 2019	MCP	14	25.1	11.6	16.6	1.1					240.5	120.1	14	240.5	120.1				21	31.8	12.3	21.3	2.7			326.4	168.9
Dalton et al., 2018	MCP	27									203.745	49.7282							13							233.356	79.4762
Keeler et al., 2021	MCP	56	26.6	8.1	16	1.2	years: 7.1	8			230.27	57.64	47	233.59	59.93	9	215.23	43.22	51	23.5	3.9	21.3	1.8			249.8	89.33
Nilsson et al., 2020	MCP	113									12.1567	0.581747	113	12.1567	0.581747				114							12.1071	0.549465
Tyszkiewicz-Nwafor et al., 2022	MCP	25									215.53	61.89							30							231.81	67.49
Dalton et al., 2018	IL-7	27									14.0482	5.46438							13							13.7339	3.61874
Germain et al., 2016	IL-7	15									90.333	60.9987	10	123.4	45.5368	5	24.2	12.522	10							187.7	90.4411
Keeler et al., 2021	IL-7	56	26.6	8.1	16	1.2	years: 7.1	8			14.23	4.54	47	14.36	4.48	9	13.9	5.08	51	23.5	3.9	21.3	1.8			19.12	5.89949
Nilsson et al., 2020	IL-7	113	median : 27.7	IQR: 24.0–31.0	median: 15.8	IQR: 15.0–17.0	median: 10.8	IQR: (6.0–15.0)			3.83604	0.702165	113	3.83604	0.702165				114	median: 27.8	IQR: 24.0–31.0	median: 24.3	IQR: 22.0–26.0			4.04401	0.563308
Amerio et al., 2023	TGF-B	22									11.92	2.38							18							0.44	0.1
Corcos et al., 2001	TGF-B	29									285.6	119.551							20							398.8	208.849
Nilsson et al., 2020	TGF-B	113									8.83354	0.350763							114							9.09947	0.367514
Ostrowska et al., 2016	TGF-B	60									2.85	0.5							20							4.28	0.94
Pomeroy et al., 1994	TGF-B	16									232	148							11							86	36.4829

## Sheet: 5. All cytokines BN cross-secti
study	year	cytokines	ED	bn_n	bn_age	bn_age_sd	bn_bmi	bn_bmi_sd	bn_dur	bn_dur_sd	bn_tnfa	bn_tnfa_sd	bn_il6	bn_il6_sd	bn_il1b	bn_il1b_sd	hc_n	hc_age	hc_age_sd	hc_bmi	hc_bmi_sd	hc_tnf	hc_tnf_sd	hc_il6	hc_il6_sd	hc_il1b	hc_il1b_sd
Ahren-Moonga et al., 2011	2011	TNF-a, IL-6	BN	11							0.78	0.74	2.44	1.87			12	28.2	7.2			0.31	0.11	1	1.19
Brambilla et al., 1998	1998	TNF-a, IL-6, IL-1B	BN	24	23.6	4.4	22.8	2.5	4.2	3.2	14.6	4.6	1.3	1.8	12.4	11.5	26	24.1	3.2	21.7	1.2	14.6	5.9	2	3.3	5.6	5.6
Campanile et al., 2024	2024	IL-6	BN	32	19.44	1.32	22.79	3.09					2.04	1.99			21	21.1	3	22.09	3.15			0.92	0.6
Nagata et al., 2006	2006	IL-6	BN	20	23.1	3.9	19.7	2.6					0.84	0.44			14	24.9	3.5	19.8	0.8			0.85	0.44
Nakai et al., 2000	2000	TNF-a	BN	20							4.7	2.24					20					1.6	0.45
Ruiz-Guerrero et al., 2023	2023	TNF-a	BN	14							10.54	1.32					23	23.35	2.53			10.12	3.14
Tabasi et al., 2020	2020	TNF-a, IL-6, IL-1B	BN	76	34.8	10.93	41.4	4.33			507.8	30.3	193.4	18.3	374.3	20.7	42					257.1	23.2	149.7	21.3	285.2	28.9

## Sheet: 6. TNF-a AN longitudinal
Year	Study	Timepoints	an_n_t0	an_age_t0	an_age_sd_t0	an_bmi_t0	an_bmi_sd_t0	an_dur_t0	an_dur_sd_t0	antnf_t0	antnfsd_t0	Timeperiod1	Timeperiod_weeks	an_n_t1	t1_info	an_bmi_t1	anbmisd_t1	bmi_change_t1	bmi_percent_change	antnf_t1	antnfsd_t1	Timeperiod2	an_n_t2	bmi_change_t2	anbmi_t2	anbmisd	antnf_t2	antnfsd_t2
1998	Brambilla et al. 1998		26	23.89	7.05	16.43	1.8	6.37	6.58	15.68	8.33	12 weeks	12	26	WR	18.9	2	2.47	15	16.8	10.58
2018	Dalton et al., 2020		23	32.5652	11.8084	15.4483	2.30323	11.681	12.2015	1.75611	0.623134	12 weeks	12	18		16.76	2.61	1.31	8.49	1.67883	0.515811	24 weeks
2024	Käver et al., 2024	T0 (admission), T1 (discharge), T2 (1 year follow-up)	63	16.07	1.81	15.95	2.08	1.53	1.27	0.46	0.23	4.5 months	19.6	49		18.92	0.93	2.97	18.62	0.5	0.14	1-year FU (NR)	42	3.09	19.04	1.44	0.41	0.24
2024	Keeler et al., 2024	T0 (admission), T1 (partial weight restorations)	58	16.44	2.27	15.14	1.13			0.67	0.2	88 days	12.6	58		19.18	1.02	4.04	26.68	0.69	0.26
1999	Nakai et al. 1999		8			14.8	1.98			4.5	1.98	7.4 months	32.2	8		18.7	1.41	3.9	26.35	4.1	2.26
2021	Roubalova et al., 2021	T0 (admission), T1 (discharge)	59	23	NR	14.4	NR			1.2	0.49	51 days	7.3	51		17.1		2.7	18.75	1.16	0.32
2005	Shimizu et al. 2005		12	13.9	1.1	13.9	2.06			2.94	1.56	8 weeks	8	12		15.9	1.83	2	14.39	3.98	2.01
2004	Vaisman et al. 2004		7							211.42	340.24			7	10% increase in BMI					67.26	95.15		7
2007	Yasuhara et al. 2007		11	23.2	7.8	13.6	1.8	3.9	4.2	0.4	0.9	8.7 weeks	8.7	11		14.4	1.8	0.8	5.88	0.3	0.6

## Sheet: 7. IL-6 AN longitudinal
Year	Study	Timepoints	an_n_t0	an_age_t0	an_age_sd_t0	an_bmi_t0	an_bmi_sd_t0	an_dur_t0	an_dur_sd_t0	anil6_t0	anil6sd_t0	Timeperiod_t1	Timeperiod_weeks_t1	an_n_t1	t1_info	an_bmi_t1	anbmisd_t1	bmi_change_t1	bmi_percent_change	anil6_t1	anil6sd_t1	Timeperiod2	an_n_t2	bmi_change_t2	anbmi_t2	anbmisd_t2	anil6_t2	anil6sd_t2
1998	Brambilla et al. 1998		26	23.89	7.05	16.43	1.8	6.37	6.58	2.32	3.31	12 weeks	12	26	WR	18.9	2	2.47	15	1.16	1.32
2018	Dalton et al., 2020		23	32.5652	11.8084	15.4483	2.30323	11.681	12.2015	0.875018	0.879588	12 weeks	12	18		16.76	2.61	1.31	8.49	0.516034	0.389549	24 weeks
2024	Käver et al., 2024	T0 (admission), T1 (discharge), T2 (1 year follow-up)	63	16.07	1.81	15.95	2.08	1.53	1.27	1.01	1.88	4.5 months	19.6	49		18.92	0.93	2.97	18.62	0.85	0.57	1-year FU (NR)	42	3.09	19.04	1.44	0.78	0.51
2024	Keeler et al., 2024	T0 (admission), T1 (partial weight restorations)	58	16.44	2.27	15.14	1.13			1.12	1.77	88 days	12.6	58		19.18	1.02	4.04	26.68	1.16	1.55
2006	Misra et al. 2006		23	16.2	1.6	16.7	1.2	7.9	10.4	5.3	3.1	1 year	52	10	10% increase in BMI	NR (10% increase in BMI - approx 18.4)				2.83	4
1994	Pomeroy et al. 1994		16	23.3	2					127	48	63.1 days	9	16	Got to goal weight - 88% IBW					71	112
2021	Roubalova et al., 2021	T0 (admission), T1 (discharge)	59	23	NR	14.4	NR			3.37	8.3	51 days	7.3	51		17.1		2.7	18.75	4	8.47
2007	Yasuhara et al. 2007		11	23.2	7.8	13.6	1.8	3.9	4.2	2.2	4.2	9.7 weeks	9.7	11		14.4	1.8	0.8	5.88	1.1	1.3

## Sheet: 8. IL-1B AN longitudinal
Year	Study	Timepoints	an_n_IL1B_t0	an_age_t0	an_age_sd_t0	an_bmi_t0	an_bmi_sd_t0	an_dur_t0	an_dur_sd_t0	anil1b_t0	anil1bsd_t0	Timeperiod_t1	Timeperiod_weeks_t1	t1_info	an_n_t1_il1B	an_bmi_t1	anbmisd_t1	bmi_change_t1	bmi_percent_change	anil1b_t1	anil1bsd_t1	Timeperiod2	an_n_t2	bmi_change_t2	anbmi_t2	anbmisd_t2	anil1b_t2	anil1bsd_t2
1998	Brambilla et al. 1998		26	23.89	7.05	16.43	1.8	6.37	6.58	8.39	7.45	12 weeks	12	weight-restored	26	18.9	2	2.47	15	10.62	9.66
2018	Dalton et al., 2020		18	32.5652	11.8084	15.4483	2.30323	11.681	12.2015	0.437201	0.95612	12 weeks	12		11	16.76	2.61	1.31	8.49	0.153546	0.143993	24 weeks
2024	Käver et al., 2024	T0 (admission), T1 (discharge), T2 (1 year follow-up)	63	16.07	1.81	15.95	2.08	1.53	1.27	0.27	0.39	4.5 months	19.6		49	18.92	0.93	2.97	18.62	0.17	0.17	1-year FU (NR)	42	3.09	19.04	1.44	0.43	0.38
2004	Vaisman et al. 2004		7							0.33	0.1			10% increase in BMI	7					0.64	0.54		7
2007	Yasuhara et al. 2007		11	23.2	7.8	13.6	1.8	3.9	4.2	6.5	6.7	9.7 weeks	9.7		11	14.4	1.8	0.8	5.88	8.1	8.7
